# Supplementary material for: Biopolymeric Ni3S4/Ag2S/TiO2/Calcium Alginate Aerogel for the Decontamination of Pharmaceutical Drug and Microbial Pollutants from Wastewater
Source: Nanomaterials (Basel). 2022 Oct 17;12(20):3642. doi: 10.3390/nano12203642 (PMC9609712; doi:10.3390/nano12203642)
Supplement: Supplementary file 1 [file nanomaterials-12-03642-s001.zip]

Archive with 1 entries (1 files):
- nanomaterials-1940697-supplementary.pdf
